# Supplementary material for: Molecular Evolution of Plant SULTR Proteins and Expression Analysis of HvSULTR Under Heat Stress in Barley
Source: Plants (Basel). 2025 Oct 15;14(20):3165. doi: 10.3390/plants14203165 (PMC12567104; doi:10.3390/plants14203165)
Supplement: Supplementary file 1 [file plants-14-03165-s001.zip]

Archive with 1 entries (1 files):
- plants-3811027-supplementary.pdf
